# Supplementary material for: Molecular Epidemiology and Antibiotic Resistance Associated with Avian Pathogenic Escherichia coli in Shanxi Province, China, from 2021 to 2023
Source: Microorganisms. 2025 Feb 27;13(3):541. doi: 10.3390/microorganisms13030541 (PMC11946381; doi:10.3390/microorganisms13030541)
Supplement: Supplementary file 1 [file microorganisms-13-00541-s001.zip]

Archive with 1 entries (1 files):
- microorganisms-3471516-supplementary.pdf
